# Supplementary material for: Nearest-neighbour clusters as a novel technique for assessing group associations
Source: R Soc Open Sci. 2015 Jan 21;2(1):140232. doi: 10.1098/rsos.140232 (PMC4448799; doi:10.1098/rsos.140232)
Supplement: PROCESSING CODE The file called ‘processing_code.txt’ is annotated C++ code for analysing data, with details of how to format the data. The code presented will read comma-delimited (.csv) files formatted in MS-DOS (such as those saved by Microsoft Excel) - changes may need to be made to the input sp [file rsos140232supp1.txt]

//
//  This code is associated with "NEAREST NEIGHBOUR CLUSTERS AS A NOVEL TECHNIQUE FOR ASSESSING GROUP ASSOCIATIONS" by Sean A. Rands, University of Bristol.  Please see the manuscript for details of copyright and usage.  This code is presented with no warranty, and you use it or any derivation or altered copy of it entirely at your own risk.
//
//  Code for processing nearest neighbour data to give local
//  group clusters.  This can be run as a 'main.cpp' file
//  using a C++ compiler 
//

#include <iostream>
#include <iomanip>
#include <fstream>
#include <cstring>
#include <cstdlib>
#include <cstdio>
using namespace std;

#define MAX_INDIVIDUALS 100 // set for max of 100 individuals  - adjust upwards if more are needed in the analysis


int single_event_groupings[MAX_INDIVIDUALS + 1][MAX_INDIVIDUALS + 1];
int processed_single_groupings[MAX_INDIVIDUALS + 1][MAX_INDIVIDUALS + 1];
int combined_associations[MAX_INDIVIDUALS + 1][MAX_INDIVIDUALS + 1];
int combined_single_events[MAX_INDIVIDUALS + 1][MAX_INDIVIDUALS + 1];

int storedcombined_associations[MAX_INDIVIDUALS + 1][MAX_INDIVIDUALS + 1];
int storedcombined_single_events[MAX_INDIVIDUALS + 1][MAX_INDIVIDUALS + 1];

int comparison_timestep = 5000;

int CLEAR_single_event_groupings_matrix(void);
int CLEAR_combined_single_event_matrix(void);
int CLEAR_processed_single_groupings_matrix(void);
int PRINT_single_event_groupings_matrix(int);
int PRINT_processed_single_groupings_matrix(int);
int PRINT_combined_associations_matrix(int number_of_individuals_detected, int periods_considered);
int PRINT_combined_single_event_nearest_neighbour_matrix(int number_of_individuals, int periods_considered);
int IDENTIFY_groups(int number_of_individuals_identified);
int ADD_current_single_associations_into_combined_single_events_matrix(void);
int ADD_current_associations_into_combined_matrix(void);
int GRAB_comparators(void);
int COMPARE_matrices(void);
int COMPARE_combined_matrix_with_comparator(void);
int COMPARE_single_matrix_with_comparator(void);

int main(void) {
  
  /* This processes datafiles that record simultaneous identities for nearest neighbours for a smallish group of identifiable
   * individuals.  The datafiles should be of the following form:
   *
   * 8,F1,F2,F3,M1,M2,M3,M4,M5,x
   * F2,F3,F2,M4,M4,x,M1;M2,M1,1,1,06.25
   * F3,M2,F1,M4,F2,x,M1,M1,1,1,06.35
   * F2,F1,M2,M5,F3,x,M2,M1,1,1,06.45
   * F3,M5,F1,F1,F1,x,M5,M4,1,1,06.55
   * F3,M2,F1,F2,F2,x,M5,M4,1,1,07.05
   *
   * All pertinent datapoints are separated with a comma
   *
   * The first line contains:
   *   a) the number of individuals tracked
   *   b) the identities of those individuals, separated with commas
   *   c) the character used to identify 'no interaction recorded' cases
   *
   * The second and subsequent lines contain:
   *   a) the nearest neighbour of each individual in the order given on line 1, where multiple nearest neighbours are
   *      separated with a semicolon
   *   b) the date
   *   c) the observation time
   *   d) the morning (1) or afternoon (2)
   *   e) other observations could be added, provided that there is a single carriage return to allow the processor to find
   *      the start of the next line
   */
  
  string filename;
  int line_number;
  char temp_value[50]; // keep things short - this should be increased if names are large
  int number_of_individuals, identity_checker;
  char null_marker[50];
  char daymarker[50];
  char timemarker[50];
  char morningafternoon[50];
  struct individual_attributes {
    char identity[50];
  } id[101]; // assuming there is a maximum of 100 individuals at the moment. This can be revised upwards if the files are larger!
  int individual_identifier;
  bool additional_identity_required;
  bool individual_identified;
  int string_checker;
  int initial_string_checker;
  bool full_string_identified;
  
  
  cout << "Processing nearest neighbour files\n";
  
  cout << "please enter file name >> ";
	cin >> filename;
  
  ifstream dataset (filename);
	if( !dataset.is_open() ) {
		cerr << "Error opening input stream" << endl;
		exit(1);
	}
  
  CLEAR_processed_single_groupings_matrix();
  CLEAR_combined_single_event_matrix();
  line_number = 0;
  /* PROCESSING FIRST LINE: data identities */
  
  /* a) The number of individuals tracked */
  dataset.getline(temp_value,50,',');
//  cout << "metrics for " << temp_value << " individuals\n";
  number_of_individuals = stoi(temp_value);
  
  /* b) The identities of the individuals tracked */
  for (individual_identifier = 1; individual_identifier <= number_of_individuals; individual_identifier++) {
    dataset.getline(temp_value,50,',');
    strcpy(id[individual_identifier].identity, temp_value);
  }
  
  /* c) The character used to identify 'no interaction recorded' cases */
  dataset.getline(null_marker,50,'\r');
  
  /* PROCESSING SUBSEQUENT LINES */
  
  while (dataset.getline(temp_value,50,',')) { // reads first datapoint, but breaks loop if EOF
    line_number++;
    CLEAR_single_event_groupings_matrix();
    
    // The first datapoint of each line
    
    individual_identifier = 1;
    
    additional_identity_required = false;
    initial_string_checker = 0;
    do {
      full_string_identified = false;
      string_checker = initial_string_checker;
      char current_temp[50] = "";
      do {
        if (temp_value[string_checker] == ';') {
          additional_identity_required = true;
          full_string_identified = true;
        }
        else if (temp_value[string_checker] == '\0') {
          full_string_identified = true;
          additional_identity_required = false;
        }
        else {
          current_temp[string_checker-initial_string_checker] = temp_value[string_checker];
          current_temp[string_checker -initial_string_checker+ 1] = '\0';
        }
        string_checker++;
      } while (full_string_identified == false);
      initial_string_checker = string_checker;
      identity_checker = 0;
      individual_identified = false;
      do {
        identity_checker++;
        if (strcmp(current_temp,id[identity_checker].identity) == 0) {
          individual_identified = true;
          single_event_groupings[individual_identifier][identity_checker] = 1;
        }
        else {
          if (strcmp(current_temp,null_marker) == 0) {
            individual_identified = true;
          }
        }
      } while ((individual_identified == false) && (identity_checker <= number_of_individuals));
      if (individual_identified == false) {
        cout << "failed to identify an individual " << temp_value << " on line " << line_number << endl;
        exit(1);
      }
    } while (additional_identity_required == true);
    
    // subsequent datapoints on the same line
    for (individual_identifier = 2; individual_identifier <= number_of_individuals; individual_identifier++) {
      dataset.getline(temp_value,50,',');
      additional_identity_required = false;
      initial_string_checker = 0;
      do {
        full_string_identified = false;
        string_checker = initial_string_checker;
        char current_temp[50] = "";
        do {
          if (temp_value[string_checker] == ';') {
            additional_identity_required = true;
            full_string_identified = true;
          }
          else if (temp_value[string_checker] == '\0') {
            full_string_identified = true;
            additional_identity_required = false;
          }
          else {
            current_temp[string_checker-initial_string_checker] = temp_value[string_checker];
            current_temp[string_checker -initial_string_checker+ 1] = '\0';
          }
          string_checker++;
        } while (full_string_identified == false);
        initial_string_checker = string_checker;
        ////   cout << id[identity_checker].identity << " is paired with " << current_temp << endl;
        identity_checker = 0;
        individual_identified = false;
        do {
          identity_checker++;
          if (strcmp(current_temp,id[identity_checker].identity) == 0) {
            individual_identified = true;
            single_event_groupings[individual_identifier][identity_checker] = 1;
          }
          else {
            if (strcmp(current_temp,null_marker) == 0) {
              individual_identified = true;
            }
          }
        } while ((individual_identified == false) && (identity_checker <= number_of_individuals));
        if (individual_identified == false) {
          cout << "failed to identify an individual " << temp_value << " on line " << line_number << endl;
          exit(1);
        }
      } while (additional_identity_required == true);
    }
    
//    PRINT_single_event_groupings_matrix(number_of_individuals);
    IDENTIFY_groups(number_of_individuals);
    ADD_current_associations_into_combined_matrix();
    ADD_current_single_associations_into_combined_single_events_matrix();
    
    dataset.getline(daymarker,50,',');
    dataset.getline(morningafternoon,50,',');
    dataset.getline(timemarker,50,'\r');

    COMPARE_matrices();

    if (atoi(daymarker) == comparison_timestep) GRAB_comparators();
    if (atoi(daymarker) > comparison_timestep) {
      cout << "\t";
      COMPARE_single_matrix_with_comparator();
      cout << "\t";
      COMPARE_combined_matrix_with_comparator();
    }

    cout << endl;
  }
  
  cout << "\nfinished\n";
  return 0;
}


int CLEAR_single_event_groupings_matrix(void) {
  int i, j;
  for (i = 0; i <= MAX_INDIVIDUALS; i++) {
    for (j = 0; j <= MAX_INDIVIDUALS; j++) {
      single_event_groupings[i][j] = 0;
    }
  }
  return 0;
}


int CLEAR_combined_single_event_matrix(void) {
  int i, j;
  for (i = 0; i <= MAX_INDIVIDUALS; i++) {
    for (j = 0; j <= MAX_INDIVIDUALS; j++) {
      combined_single_events[i][j] = 0;
    }
  }
  return 0;
}


int CLEAR_processed_single_groupings_matrix(void) {
  int i, j;
  for (i = 0; i <= MAX_INDIVIDUALS; i++) {
    for (j = 0; j <= MAX_INDIVIDUALS; j++) {
      processed_single_groupings[i][j] = 0;
    }
  }
  return 0;
}


int CLEAR_combined_associations_matrix(void) {
  int i, j;
  for (i = 0; i <= MAX_INDIVIDUALS; i++) {
    for (j = 0; j <= MAX_INDIVIDUALS; j++) {
      combined_associations[i][j] = 0;
    }
  }
  return 0;
}


int PRINT_single_event_groupings_matrix(int number_of_individuals_detected) {
  int i, j;
  for (i = 1; i <= number_of_individuals_detected; i++) {
    for (j = 1; j <= number_of_individuals_detected; j++) {
      cout <<single_event_groupings[i][j];
    }
    cout << endl;
  }
  cout << endl;
  return 0;
}

int PRINT_processed_single_groupings_matrix(int number_of_individuals_detected) {
  int i, j;
  for (i = 1; i <= number_of_individuals_detected; i++) {
    for (j = 1; j <= number_of_individuals_detected; j++) {
      cout << processed_single_groupings[i][j];
    }
    cout << endl;
  }
  cout << endl;
  return 0;
}

int PRINT_combined_associations_matrix(int number_of_individuals_detected, int periods_considered) {
  int i, j;
  for (i = 1; i <= number_of_individuals_detected; i++) {
    for (j = 1; j <= number_of_individuals_detected; j++) {
      cout << combined_associations[i][j] << ",";
    }
    cout << endl;
  }
  cout << endl;
  return 0;
}


int PRINT_combined_single_event_nearest_neighbour_matrix(int number_of_individuals_detected, int periods_considered) {
  int i, j;
  for (i = 1; i <= number_of_individuals_detected; i++) {
    for (j = 1; j <= number_of_individuals_detected; j++) {
      cout << combined_single_events[i][j] << ",";
    }
    cout << endl;
  }
  cout << endl;
  return 0;
}


int IDENTIFY_groups(int number_of_individuals_identified) {
  int current_group[number_of_individuals_identified + 1];
  int temp_id, additional_temp_id, max_group_identifier, current_focal, group_id_to_purge;
  
  max_group_identifier = 1;
  for (temp_id = 2; temp_id <= number_of_individuals_identified; temp_id++) {
    current_group[temp_id] = 0;
  }
  current_focal = 0;
  current_group[1] = 1;
  do {
    current_focal++;
    if (current_group[current_focal] == 0) {
      max_group_identifier++;
      current_group[current_focal] = max_group_identifier;
    }
    for (temp_id = 1; temp_id <= number_of_individuals_identified; temp_id++) {
      if ((single_event_groupings[current_focal][temp_id] == 1) && (temp_id != current_focal)) {
        if (current_group[temp_id] == 0) {
          current_group[temp_id] = current_group[current_focal];
        }
        else {
          group_id_to_purge = current_group[temp_id];
          for (additional_temp_id = 1; additional_temp_id <= number_of_individuals_identified; additional_temp_id++) {
            if (current_group[additional_temp_id] == group_id_to_purge) current_group[additional_temp_id] = current_group[current_focal];
          }
        }
      }
    }
  } while (current_focal <= number_of_individuals_identified);
  
  for (temp_id = 1; temp_id <= number_of_individuals_identified; temp_id++) {
  }
  
  CLEAR_processed_single_groupings_matrix();
  for (temp_id = 1; temp_id <= number_of_individuals_identified; temp_id++) {
    for (additional_temp_id = 1; additional_temp_id <= number_of_individuals_identified; additional_temp_id++) {
      if ((additional_temp_id != temp_id) && (current_group[additional_temp_id] == current_group[temp_id]))
        processed_single_groupings[temp_id][additional_temp_id] = 1;
    }
    processed_single_groupings[temp_id][temp_id] = 1; // because an individual is always present with itself
  }
  
  return 0;
}

int ADD_current_associations_into_combined_matrix(void) {
  int i, j;
  for (i = 0; i <= MAX_INDIVIDUALS; i++) {
    for (j = 0; j <= MAX_INDIVIDUALS; j++) {
      if (i == j) combined_associations[i][j] = 0;
      else combined_associations[i][j] += processed_single_groupings[i][j];
    }
  }
  return 0;
}


int ADD_current_single_associations_into_combined_single_events_matrix(void) {
  int i, j;
  for (i = 0; i <= MAX_INDIVIDUALS; i++) {
    for (j = 0; j <= MAX_INDIVIDUALS; j++) {
      combined_single_events[i][j] += single_event_groupings[i][j];
    }
  }
  return 0;
}

int GRAB_comparators(void) {
  int i, j;
 
  for (i = 0; i <= MAX_INDIVIDUALS; i++) {
    for (j = 0; j <= MAX_INDIVIDUALS; j++) {
      storedcombined_single_events[i][j] = combined_single_events[i][j];
      storedcombined_associations[i][j] = combined_associations[i][j];
    }
  }
  return 0;
}


int COMPARE_matrices(void) {
  int i, j;
  int summed_combined, summed_single;
  double summary_statistic;
  
  summed_combined = 0;
  summed_single = 0;
  for (i = 0; i <= MAX_INDIVIDUALS; i++) {
    for (j = 0; j <= MAX_INDIVIDUALS; j++) {
      summed_single += combined_single_events[i][j];
      summed_combined += combined_associations[i][j];
    }
  }
  
  summary_statistic = 0.0;
  for (i = 0; i <= MAX_INDIVIDUALS; i++) {
    for (j = 0; j <= MAX_INDIVIDUALS; j++) {
      summary_statistic += (((double)combined_single_events[i][j] / (double)summed_single) - ((double)combined_associations[i][j] / (double)summed_combined))
                                * (((double)combined_single_events[i][j] / (double)summed_single) - ((double)combined_associations[i][j] / (double)summed_combined));
    }
  }
  cout << summary_statistic;
  return 0;
}


int COMPARE_combined_matrix_with_comparator(void) {
  int i, j;
  int summed_combined, summed_comparator;
  double summary_statistic;
  
  summed_combined = 0;
  summed_comparator = 0;
  for (i = 0; i <= MAX_INDIVIDUALS; i++) {
    for (j = 0; j <= MAX_INDIVIDUALS; j++) {
      summed_comparator += storedcombined_associations[i][j];
      summed_combined += combined_associations[i][j];
    }
  }
  
  summary_statistic = 0.0;
  for (i = 0; i <= MAX_INDIVIDUALS; i++) {
    for (j = 0; j <= MAX_INDIVIDUALS; j++) {
      summary_statistic += (((double)storedcombined_associations[i][j] / (double)summed_comparator) - ((double)combined_associations[i][j] / (double)summed_combined))
      * (((double)storedcombined_associations[i][j] / (double)summed_comparator) - ((double)combined_associations[i][j] / (double)summed_combined));
    }
  }
  cout << summary_statistic;
  return 0;
}


int COMPARE_single_matrix_with_comparator(void) {
  int i, j;
  int summed_single, summed_comparator;
  double summary_statistic;
  
  summed_single = 0;
  summed_comparator = 0;
  for (i = 0; i <= MAX_INDIVIDUALS; i++) {
    for (j = 0; j <= MAX_INDIVIDUALS; j++) {
      summed_comparator += storedcombined_single_events[i][j];
      summed_single += combined_single_events[i][j];
    }
  }
  
  summary_statistic = 0.0;
  for (i = 0; i <= MAX_INDIVIDUALS; i++) {
    for (j = 0; j <= MAX_INDIVIDUALS; j++) {
      summary_statistic += (((double)combined_single_events[i][j] / (double)summed_single) - ((double)storedcombined_single_events[i][j] / (double)summed_comparator))
      * (((double)combined_single_events[i][j] / (double)summed_single) - ((double)storedcombined_single_events[i][j] / (double)summed_comparator));
    }
  }
  cout << summary_statistic;
  return 0;
}
