# Supplementary material for: Nearest-neighbour clusters as a novel technique for assessing group associations
Source: R Soc Open Sci. 2015 Jan 21;2(1):140232. doi: 10.1098/rsos.140232 (PMC4448799; doi:10.1098/rsos.140232)
Supplement: less_similar.nlogo [file rsos140232supp2.gz]

Archive with 1 entries (1 files):
- less_similar.nlogo
